# Supplementary material for: Adaptation and Validation of the Italian Version of the Diabetes Self-Management Questionnaire (I-DSMQ) with an Additional Focus on Patients with Type 2 Diabetes
Source: Healthcare (Basel). 2025 Feb 21;13(5):475. doi: 10.3390/healthcare13050475 (PMC11899450; doi:10.3390/healthcare13050475)
Supplement: Supplementary file 1 [file healthcare-13-00475-s001.zip]

Archive with 3 entries (3 files):
- Attachment S1.pdf
- Table S1.pdf
- Table S2.pdf
